# Supplementary material for: Increased expression of individual genes in whole blood is associated with late-stage lung cancer at and close to diagnosis
Source: Sci Rep. 2023 Nov 25;13:20760. doi: 10.1038/s41598-023-48216-z (PMC10676373; doi:10.1038/s41598-023-48216-z)
Supplement: Supplementary file 2 — Supplementary Table S2. [file 41598_2023_48216_MOESM2_ESM.xlsx]

## Sheet: Sheet1
Supplementary Table S2. Reactome enriched pathway analysis for each comparison (All LC, late-stage LC and NSCLC cases vs FalsePos) in separate tables. Only significantly upregulated pathways are shown here (FDR<0.05).
Group	ID	Description	GeneRatio 1	BgRatio 2	pvalue	p.adjust 3	qvalue 4	geneID	Count
Late-stage LC cases	R-HSA-6798695	Neutrophil degranulation	63/332	480/10654	3.52857e-23	3.17924e-20	2.82657e-20	2268/4257/7305/240/1992/6515/10890/4069/54918/8773/5836/4318/671/10857/29108/427/683/2352/1432/25801/965/383/84418/317/27180/9535/10487/51719/10970/5879/6386/8804/2212/6279/79930/3934/55004/978/3101/10092/6282/6280/6283/5473/25798/2495/11031/10555/3684/126014/116844/3310/3579/222487/199675/2204/6402/140885/1378/102725035/107987462/3240/8972	63
	R-HSA-76002	Platelet activation, signaling and aggregation	33/332	262/10654	5.9235e-12	2.66854e-09	2.37252e-09	3674/11343/51206/5595/1432/6678/1191/5552/2162/2791/10487/5879/7057/22915/1950/51571/2776/8407/5473/5196/51266/1398/64805/2815/2783/6403/5627/2812/80739/259215/2790/4067/3690	33
	R-HSA-168898	Toll-like Receptor Cascades	19/332	155/10654	3.26547e-07	9.80731e-05	8.71939e-05	7321/11213/671/51311/5595/1845/5608/1432/7099/57161/6279/23643/6280/6283/3684/4615/7096/10333/7100	19
	R-HSA-114608	Platelet degranulation	17/332	129/10654	4.87032e-07	0.000109704	9.75345e-05	3674/6678/1191/5552/2162/10487/7057/22915/1950/51571/8407/5473/5196/6403/5627/259215/3690	17
	R-HSA-76005	Response to elevated platelet cytosolic Ca2+	17/332	134/10654	8.42381e-07	0.000151797	0.000134958	3674/6678/1191/5552/2162/10487/7057/22915/1950/51571/8407/5473/5196/6403/5627/259215/3690	17
	R-HSA-5668599	RHO GTPases Activate NADPH Oxidases	7/332	24/10654	5.86816e-06	0.000813221	0.000723011	4689/5595/1432/4688/5879/6279/6280	7
	R-HSA-5602498	MyD88 deficiency (TLR2/4)	5/332	10/10654	6.31803e-06	0.000813221	0.000723011	7099/23643/4615/7096/10333	5
	R-HSA-166016	Toll Like Receptor 4 (TLR4) Cascade	15/332	129/10654	1.10827e-05	0.00113002	0.00100467	7321/11213/671/5595/1845/5608/1432/7099/57161/23643/6283/3684/4615/7096/10333	15
	R-HSA-5603041	IRAK4 deficiency (TLR2/4)	5/332	11/10654	1.12877e-05	0.00113002	0.00100467	7099/23643/4615/7096/10333	5
	R-HSA-5686938	Regulation of TLR by endogenous ligand	6/332	19/10654	1.68432e-05	0.00151757	0.00134923	7099/6279/23643/6280/7096/10333	6
	R-HSA-166058	MyD88:MAL(TIRAP) cascade initiated on plasma membrane	12/332	95/10654	3.68265e-05	0.00276505	0.00245833	11213/5595/1845/5608/1432/7099/57161/23643/6283/4615/7096/10333	12
	R-HSA-168188	Toll Like Receptor TLR6:TLR2 Cascade	12/332	95/10654	3.68265e-05	0.00276505	0.00245833	11213/5595/1845/5608/1432/7099/57161/23643/6283/4615/7096/10333	12
	R-HSA-168179	Toll Like Receptor TLR1:TLR2 Cascade	12/332	98/10654	5.03401e-05	0.00323975	0.00288036	11213/5595/1845/5608/1432/7099/57161/23643/6283/4615/7096/10333	12
	R-HSA-181438	Toll Like Receptor 2 (TLR2) Cascade	12/332	98/10654	5.03401e-05	0.00323975	0.00288036	11213/5595/1845/5608/1432/7099/57161/23643/6283/4615/7096/10333	12
	R-HSA-5260271	Diseases of Immune System	6/332	24/10654	7.32267e-05	0.00412358	0.00366615	7099/23643/4615/7096/10333/7100	6
	R-HSA-5602358	Diseases associated with the TLR signaling cascade	6/332	24/10654	7.32267e-05	0.00412358	0.00366615	7099/23643/4615/7096/10333/7100	6
	R-HSA-2559583	Cellular Senescence	16/332	195/10654	0.000390112	0.0199962	0.017778	7321/5595/5608/1432/1871/4001/1026/1032/1912/192670/7295/1030/2114/1051/8334/8347	16
	R-HSA-392518	Signal amplification	6/332	32/10654	0.00039948	0.0199962	0.017778	1432/2791/2776/64805/2783/2790	6
	R-HSA-2559585	Oncogene Induced Senescence	6/332	33/10654	0.000475613	0.0225541	0.0200522	5595/1871/1032/192670/1030/2114	6
	R-HSA-449147	Signaling by Interleukins	28/332	461/10654	0.000557845	0.0240627	0.0213934	240/7431/11213/6655/4318/5595/1845/5608/1432/4001/604/7850/3554/2162/1026/5782/3557/57161/4170/3934/6283/6809/1398/3684/4615/1438/1052/4067	28
	R-HSA-975138	TRAF6 mediated induction of NFkB and MAP kinases upon TLR7/8 or 9 activation	10/332	92/10654	0.000563449	0.0240627	0.0213934	51311/5595/1845/5608/1432/7099/57161/23643/6283/4615	10
	R-HSA-168181	Toll Like Receptor 7/8 (TLR7/8) Cascade	10/332	93/10654	0.000614252	0.0240627	0.0213934	51311/5595/1845/5608/1432/7099/57161/23643/6283/4615	10
	R-HSA-975155	MyD88 dependent cascade initiated on endosome	10/332	93/10654	0.000614252	0.0240627	0.0213934	51311/5595/1845/5608/1432/7099/57161/23643/6283/4615	10
	R-HSA-168138	Toll Like Receptor 9 (TLR9) Cascade	10/332	97/10654	0.000856853	0.0321677	0.0285993	51311/5595/1845/5608/1432/7099/57161/23643/6283/4615	10
	R-HSA-418592	ADP signalling through P2Y purinoceptor 1	5/332	25/10654	0.000905906	0.0326489	0.0290271	1432/2791/2776/2783/2790	5
	R-HSA-75892	Platelet Adhesion to exposed collagen	4/332	15/10654	0.00096255	0.0333561	0.0296559	51206/2815/2812/4067	4
	R-HSA-2262752	Cellular responses to stress	28/332	479/10654	0.00100933	0.0336817	0.0299454	58528/7321/4689/81027/5595/5608/1432/1871/4001/8992/4688/64121/533/1026/1032/1912/192670/54583/7295/1030/55004/2114/1051/3310/8334/8347/51807/830	28
	R-HSA-202733	Cell surface interactions at the vascular wall	12/332	137/10654	0.00116599	0.0372023	0.0330755	51206/965/9123/5196/83700/3684/6403/5627/6402/140885/4067/3690	12
	R-HSA-140877	Formation of Fibrin Clot (Clotting Cascade)	6/332	39/10654	0.00119741	0.0372023	0.0330755	7035/2162/5196/2815/5627/2812	6
	R-HSA-8953897	Cellular responses to external stimuli	28/332	493/10654	0.00155487	0.0466979	0.0415177	58528/7321/4689/81027/5595/5608/1432/1871/4001/8992/4688/64121/533/1026/1032/1912/192670/54583/7295/1030/55004/2114/1051/3310/8334/8347/51807/830	28
	R-HSA-418346	Platelet homeostasis	9/332	88/10654	0.00163067	0.0473946	0.0421372	2268/2983/10335/1432/2791/8654/2783/6546/2790	9
	R-HSA-1445148	Translocation of SLC2A4 (GLUT4) to the plasma membrane	8/332	72/10654	0.00172324	0.0485201	0.0431378	10890/8773/81027/7533/5879/54536/5872/51807	8
	R-HSA-2559580	Oxidative Stress Induced Senescence	11/332	125/10654	0.00178328	0.0486891	0.043288	5595/5608/1432/1871/1032/1912/192670/7295/1030/8334/8347	11
Group	ID	Description	GeneRatio 1	BgRatio 2	pvalue	p.adjust 3	qvalue 4	geneID	Count
NSCLC cases	R-HSA-5686938	Regulation of TLR by endogenous ligand	4/84	19/10654	1.27355e-05	0.00672435	0.00593877	6279/23643/6280/7096	4
	R-HSA-76002	Platelet activation, signaling and aggregation	10/84	262/10654	3.79279e-05	0.010013	0.00884319	5552/2791/22915/1950/2776/5473/51266/5627/2812/2790	10
	R-HSA-6798695	Neutrophil degranulation	13/84	480/10654	8.9401e-05	0.0157346	0.0138964	240/25801/84418/2212/6279/6280/6283/5473/25798/11031/199675/1378/8972	13
	R-HSA-9009391	Extra-nuclear estrogen signaling	5/84	77/10654	0.000342088	0.0451557	0.0398803	2791/1950/7039/8877/2790	5
Group	ID	Description	GeneRatio 1	BgRatio 2	pvalue	p.adjust 3	qvalue 4	geneID	Count
All LC cases	R-HSA-76002	Platelet activation, signaling and aggregation	17/95	262/10654	1.2083e-10	6.40397e-08	5.71079e-08	3674/51206/6678/1191/5552/2791/22915/1950/2776/5473/51266/5627/2812/80739/259215/2790/3690	17
	R-HSA-114608	Platelet degranulation	10/95	129/10654	2.0171e-07	5.09465e-05	4.54319e-05	3674/6678/1191/5552/22915/1950/5473/5627/259215/3690	10
	R-HSA-76005	Response to elevated platelet cytosolic Ca2+	10/95	134/10654	2.88376e-07	5.09465e-05	4.54319e-05	3674/6678/1191/5552/22915/1950/5473/5627/259215/3690	10
	R-HSA-6798695	Neutrophil degranulation	13/95	480/10654	0.000317499	0.0420686	0.037515	240/10857/25801/383/84418/6279/6280/6283/5473/11031/199675/1378/8972	13
1 Ratio of input genes that are annotated in a term.
2 Ratio of all genes that are annotated in this term.
3 p-value corrected for multiple testing using Benjamini-Hochberg (BH) method.
4 Unbiased estimate for False Discovery Rate (FDR) control.
