# Supplementary material for: Increased expression of individual genes in whole blood is associated with late-stage lung cancer at and close to diagnosis
Source: Sci Rep. 2023 Nov 25;13:20760. doi: 10.1038/s41598-023-48216-z (PMC10676373; doi:10.1038/s41598-023-48216-z)
Supplement: Supplementary file 3 — Supplementary Table S3. [file 41598_2023_48216_MOESM3_ESM.xlsx]

## Sheet: Sheet1
Supplementary Table S3. Reactome enriched pathway analysis for each comparison (All LC, late-stage LC and NSCLC cases vs FalsePos) in separate tables. Only significantly downregulated pathways are shown here (FDR<0.05).
Group	ID	Description	GeneRatio 1	BgRatio 2	pvalue	p.adjust 3	qvalue 4	geneID	Count
Late-stage LC cases	R-HSA-72306	tRNA processing	46/1350	107/10654	4.78127e-15	5.66581e-12	5.11848e-12	60528/23279/55706/60487/55746/81929/54517/23511/55687/1478/9688/10940/55621/4927/57122/9631/63892/348995/54482/57570/23225/25821/91801/53371/54901/10556/79691/80746/152992/23165/10785/127253/129401/115708/51367/9836/55006/283742/112858/348180/80324/283989/134637/116461/81890/221078	46
	R-HSA-72312	rRNA processing	55/1350	205/10654	2.84877e-08	1.56215e-05	1.41125e-05	81887/60528/51106/51602/6141/10885/114049/23016/27292/8602/6122/2091/55131/51010/117246/11103/4839/705/9136/84128/6146/27042/55127/11340/27340/130916/83732/10436/23404/25926/134430/55226/10200/92856/54881/55759/84916/28987/23521/6134/10556/22984/57647/79707/26354/84135/9790/55720/3921/5394/4736/51202/1454/118460/9277	55
	R-HSA-6790901	rRNA modification in the nucleus and cytosol	25/1350	62/10654	4.05444e-08	1.56215e-05	1.41125e-05	51602/10885/114049/27292/8602/2091/11103/4839/9136/84128/27042/55127/27340/10436/25926/134430/55226/92856/84916/22984/57647/84135/9790/51202/9277	25
	R-HSA-6782315	tRNA modification in the nucleus and cytosol	20/1350	43/10654	5.27309e-08	1.56215e-05	1.41125e-05	60487/54517/55621/63892/54482/57570/91801/54901/79691/152992/10785/127253/115708/9836/112858/348180/80324/134637/81890/221078	20
	R-HSA-8868773	rRNA processing in the nucleus and cytosol	52/1350	195/10654	8.42565e-08	1.87835e-05	1.6969e-05	81887/51602/6141/10885/114049/23016/27292/8602/6122/2091/55131/51010/117246/11103/4839/705/9136/84128/6146/27042/55127/11340/27340/83732/10436/23404/25926/134430/55226/10200/92856/54881/55759/84916/28987/23521/6134/10556/22984/57647/79707/26354/84135/9790/55720/3921/5394/4736/51202/1454/118460/9277	52
	R-HSA-176187	Activation of ATR in response to replication stress	18/1350	37/10654	1.03729e-07	1.87835e-05	1.6969e-05	10926/4171/4175/4174/4173/5985/4172/5810/4999/84515/6117/5983/23595/3364/5884/5001/4176/545	18
	R-HSA-6784531	tRNA processing in the nucleus	23/1350	57/10654	1.38998e-07	1.87835e-05	1.6969e-05	60528/23279/55706/55746/81929/23511/1478/9688/10940/4927/57122/9631/348995/23225/53371/10556/80746/23165/129401/51367/283742/283989/116461	23
	R-HSA-191859	snRNP Assembly	22/1350	53/10654	1.4266e-07	1.87835e-05	1.6969e-05	23279/54960/55706/11218/55746/25929/81929/23511/9688/4927/57122/9631/22916/79084/348995/23225/96764/53371/23165/129401/51808/50628	22
	R-HSA-194441	Metabolism of non-coding RNA	22/1350	53/10654	1.4266e-07	1.87835e-05	1.6969e-05	23279/54960/55706/11218/55746/25929/81929/23511/9688/4927/57122/9631/22916/79084/348995/23225/96764/53371/23165/129401/51808/50628	22
	R-HSA-6791226	Major pathway of rRNA processing in the nucleolus and cytosol	49/1350	185/10654	2.483e-07	2.94235e-05	2.65811e-05	81887/51602/6141/10885/114049/23016/8602/6122/2091/55131/51010/117246/11103/705/9136/84128/6146/27042/55127/11340/27340/83732/10436/23404/25926/134430/10200/92856/54881/55759/84916/28987/23521/6134/10556/22984/57647/79707/26354/84135/9790/55720/3921/5394/4736/51202/1454/118460/9277	49
	R-HSA-69190	DNA strand elongation	16/1350	32/10654	3.31413e-07	3.57023e-05	3.22533e-05	5981/4171/4175/4174/5422/4173/3978/5985/4172/84515/6117/5983/5558/4176/2237/5557	16
	R-HSA-68962	Activation of the pre-replicative complex	16/1350	33/10654	5.67924e-07	5.60825e-05	5.06648e-05	10926/4171/4175/4174/5422/4173/4172/4999/84515/6117/23595/5558/5001/4176/5426/5557	16
	R-HSA-8956320	Nucleobase biosynthesis	10/1350	15/10654	1.69718e-06	0.000154705	0.00013976	1723/64077/7372/10606/5471/471/2618/8833/3615/158	10
	R-HSA-4551638	SUMOylation of chromatin organization proteins	24/1350	71/10654	3.31924e-06	0.00028095	0.00025381	22955/23279/55706/55746/81929/23468/23511/83746/9688/4927/57122/1911/9631/348995/23225/53371/23165/129401/1107/80012/6304/121504/8361/8359	24
	R-HSA-180746	Nuclear import of Rev protein	15/1350	33/10654	3.5843e-06	0.00028316	0.000255806	23279/55706/55746/81929/23511/9688/4927/57122/9631/348995/23225/53371/23165/129401/4869	15
	R-HSA-159231	Transport of Mature mRNA Derived from an Intronless Transcript	17/1350	41/10654	3.83037e-06	0.000283687	0.000256282	23279/55706/55746/81929/23511/9688/4927/57122/9631/22916/348995/23225/55339/53371/81608/23165/129401	17
	R-HSA-3108214	SUMOylation of DNA damage response and repair proteins	25/1350	77/10654	4.77184e-06	0.000332625	0.000300493	22955/23279/55706/55746/81929/23511/9688/54780/4927/57122/1911/9631/348995/8924/23225/6117/9656/53371/142/23165/129401/7486/80012/56160/641	25
	R-HSA-159227	Transport of the SLBP independent Mature mRNA	15/1350	34/10654	5.66633e-06	0.00033658	0.000304066	23279/55706/55746/81929/23511/9688/4927/57122/9631/22916/348995/23225/53371/23165/129401	15
	R-HSA-159234	Transport of Mature mRNAs Derived from Intronless Transcripts	17/1350	42/10654	5.68067e-06	0.00033658	0.000304066	23279/55706/55746/81929/23511/9688/4927/57122/9631/22916/348995/23225/55339/53371/81608/23165/129401	17
	R-HSA-379724	tRNA Aminoacylation	17/1350	42/10654	5.68067e-06	0.00033658	0.000304066	23395/16/124454/2617/7965/10056/57505/51520/79731/51067/80222/10667/57038/9255/3035/3376/92935	17
	R-HSA-4570464	SUMOylation of RNA binding proteins	18/1350	47/10654	7.66745e-06	0.000384504	0.00034736	22955/23279/51602/55706/55746/81929/23511/9688/4927/57122/1911/9631/348995/23225/53371/23165/129401/80012	18
	R-HSA-168271	Transport of Ribonucleoproteins into the Host Nucleus	14/1350	31/10654	8.34499e-06	0.000384504	0.00034736	23279/55706/55746/81929/23511/9688/4927/57122/9631/348995/23225/53371/23165/129401	14
	R-HSA-168333	NEP/NS2 Interacts with the Cellular Export Machinery	14/1350	31/10654	8.34499e-06	0.000384504	0.00034736	23279/55706/55746/81929/23511/9688/4927/57122/9631/348995/23225/53371/23165/129401	14
	R-HSA-170822	Regulation of Glucokinase by Glucokinase Regulatory Protein	14/1350	31/10654	8.34499e-06	0.000384504	0.00034736	23279/55706/55746/81929/23511/9688/4927/57122/9631/348995/23225/53371/23165/129401	14
	R-HSA-5619107	Defective TPR may confer susceptibility towards thyroid papillary carcinoma (TPC)	14/1350	31/10654	8.34499e-06	0.000384504	0.00034736	23279/55706/55746/81929/23511/9688/4927/57122/9631/348995/23225/53371/23165/129401	14
	R-HSA-73933	Resolution of Abasic Sites (AP sites)	16/1350	39/10654	8.69984e-06	0.000384504	0.00034736	3980/5981/4913/7374/328/3978/5985/10038/6117/4595/5983/670/79661/142/2237/5426	16
	R-HSA-159230	Transport of the SLBP Dependant Mature mRNA	15/1350	35/10654	8.76086e-06	0.000384504	0.00034736	23279/55706/55746/81929/23511/9688/4927/57122/9631/22916/348995/23225/53371/23165/129401	15
	R-HSA-177243	Interactions of Rev with host cellular proteins	15/1350	36/10654	1.327e-05	0.000561605	0.000507353	23279/55706/55746/81929/23511/9688/4927/57122/9631/348995/23225/53371/23165/129401/4869	15
	R-HSA-73817	Purine ribonucleoside monophosphate biosynthesis	8/1350	12/10654	2.01068e-05	0.000757881	0.000684668	64077/10606/5471/471/2618/8833/3615/158	8
	R-HSA-168274	Export of Viral Ribonucleoproteins from Nucleus	14/1350	33/10654	2.01361e-05	0.000757881	0.000684668	23279/55706/55746/81929/23511/9688/4927/57122/9631/348995/23225/53371/23165/129401	14
	R-HSA-180910	Vpr-mediated nuclear import of PICs	14/1350	33/10654	2.01361e-05	0.000757881	0.000684668	23279/55706/55746/81929/23511/9688/4927/57122/9631/348995/23225/53371/23165/129401	14
	R-HSA-446193	Biosynthesis of the N-glycan precursor (dolichol lipid-linked oligosaccharide, LLO) and transfer to a nascent protein	24/1350	78/10654	2.0466e-05	0.000757881	0.000684668	5238/56052/6480/79796/29929/64841/79868/6489/2762/8869/6675/84920/5373/79053/10020/30815/10825/91869/4597/29925/144245/4351/2673/440138	24
	R-HSA-5693579	Homologous DNA Pairing and Strand Exchange	16/1350	42/10654	2.64712e-05	0.000950556	0.00085873	4361/79728/5889/5985/5810/10111/6117/5983/3364/472/5884/7486/545/5890/5892/641	16
	R-HSA-165054	Rev-mediated nuclear export of HIV RNA	14/1350	34/10654	3.0265e-05	0.00100014	0.000903523	23279/55706/55746/81929/23511/9688/4927/57122/9631/348995/23225/53371/23165/129401	14
	R-HSA-4085377	SUMOylation of SUMOylation proteins	14/1350	34/10654	3.0265e-05	0.00100014	0.000903523	23279/55706/55746/81929/23511/9688/4927/57122/9631/348995/23225/53371/23165/129401	14
	R-HSA-3108232	SUMO E3 ligases SUMOylate target proteins	43/1350	182/10654	3.0384e-05	0.00100014	0.000903523	22955/23279/51602/55706/7158/55746/6095/81929/2099/23468/23511/83746/9688/54780/4927/57122/1911/9631/348995/7181/8924/1786/23225/6117/9656/53371/142/115426/4306/23165/129401/7486/1107/7690/80012/4869/6304/56160/641/121504/9641/8361/8359	43
	R-HSA-2990846	SUMOylation	44/1350	188/10654	3.15578e-05	0.0010107	0.000913067	22955/23279/51602/55706/7158/55746/6095/81929/2099/23468/23511/83746/9688/54780/4927/57122/1911/9631/348995/7181/8924/1786/23225/6117/9656/53371/10055/142/115426/4306/23165/129401/7486/1107/7690/80012/4869/6304/56160/641/121504/9641/8361/8359	44
	R-HSA-73894	DNA Repair	68/1350	334/10654	3.91747e-05	0.00122163	0.00110362	3980/4331/4361/5981/55775/4913/7158/56852/7374/79728/10450/4436/328/3978/94239/5889/7468/27339/2967/5985/5810/10111/83444/8924/10038/9557/6117/4595/5983/1643/3364/86/670/9656/79661/55215/79068/142/64708/2177/7013/472/5884/22976/2176/2071/7486/221120/322/2237/4255/5429/545/8607/5426/5890/5892/79840/57697/121642/641/121504/22909/9937/3150/2189/8361/8359	68
	R-HSA-5693616	Presynaptic phase of homologous DNA pairing and strand exchange	15/1350	39/10654	4.1352e-05	0.00125647	0.00113509	4361/5889/5985/5810/10111/6117/5983/3364/472/5884/7486/545/5890/5892/641	15
	R-HSA-3301854	Nuclear Pore Complex (NPC) Disassembly	14/1350	35/10654	4.46011e-05	0.00132131	0.00119367	23279/55706/55746/81929/23511/9688/4927/57122/9631/348995/23225/53371/23165/129401	14
	R-HSA-5620912	Anchoring of the basal body to the plasma membrane	27/1350	98/10654	5.75876e-05	0.00164996	0.00149057	54903/8481/23322/55722/7840/11064/26123/11190/146057/54806/4957/54801/84131/55835/5116/91147/26005/79867/9657/51134/9793/85302/9814/80184/1454/79441/23354	27
	R-HSA-168276	NS1 Mediated Effects on Host Pathways	15/1350	40/10654	5.84794e-05	0.00164996	0.00149057	23279/55706/55746/81929/23511/9688/4927/57122/9631/348995/23225/53371/23165/129401/3841	15
	R-HSA-176033	Interactions of Vpr with host cellular proteins	14/1350	36/10654	6.45391e-05	0.00177858	0.00160676	23279/55706/55746/81929/23511/9688/4927/57122/9631/348995/23225/53371/23165/129401	14
	R-HSA-5633007	Regulation of TP53 Activity	38/1350	160/10654	7.66159e-05	0.0020634	0.00186408	4361/6873/9891/23368/8550/1457/5985/5810/10111/10000/8445/5565/6117/5983/3364/91875/5519/6875/56950/6749/472/133746/5884/5928/7486/83860/84289/1107/112858/545/79813/26013/55615/51616/26155/641/2475/8148	38
	R-HSA-3371453	Regulation of HSF1-mediated heat shock response	21/1350	69/10654	7.92552e-05	0.00208705	0.00188544	23279/55706/55746/81929/23511/9688/27000/4927/57122/9532/9631/348995/23225/6117/53371/472/23165/57805/129401/545/51182	21
	R-HSA-3247509	Chromatin modifying enzymes	57/1350	274/10654	8.81924e-05	0.00222357	0.00200877	26009/23338/57492/57504/8518/6595/84678/6839/79918/94239/23081/7468/26610/55683/79084/4297/3276/54496/55140/55250/1019/27097/83852/11143/86/54934/56950/55869/8473/57325/84159/51562/117143/79723/23522/10629/5928/54859/84289/1107/84864/6599/8607/112869/55929/79813/92815/57634/64754/8464/11091/8295/121504/55170/8361/6871/8359	57
	R-HSA-4839726	Chromatin organization	57/1350	274/10654	8.81924e-05	0.00222357	0.00200877	26009/23338/57492/57504/8518/6595/84678/6839/79918/94239/23081/7468/26610/55683/79084/4297/3276/54496/55140/55250/1019/27097/83852/11143/86/54934/56950/55869/8473/57325/84159/51562/117143/79723/23522/10629/5928/54859/84289/1107/84864/6599/8607/112869/55929/79813/92815/57634/64754/8464/11091/8295/121504/55170/8361/6871/8359	57
	R-HSA-379726	Mitochondrial tRNA aminoacylation	10/1350	21/10654	9.6731e-05	0.00238805	0.00215736	23395/124454/2617/57505/79731/51067/80222/10667/57038/92935	10
	R-HSA-168253	Host Interactions with Influenza Factors	15/1350	42/10654	0.000112095	0.00271087	0.00244899	23279/55706/55746/81929/23511/9688/4927/57122/9631/348995/23225/53371/23165/129401/3841	15
	R-HSA-3700989	Transcriptional Regulation by TP53	71/1350	365/10654	0.000120996	0.00286759	0.00259058	4331/4361/6873/9891/57690/5933/23368/8550/57060/27327/4436/1457/2967/5985/5810/10111/7029/10000/3276/8445/904/5565/6117/6341/5983/1643/3364/91875/51204/9656/5519/5876/10128/246175/55215/6875/57521/56950/2177/9125/3486/6749/472/55835/133746/5884/2176/5928/2071/285521/7486/83860/7248/1353/84289/1107/112858/545/153129/79813/4869/5892/26013/55615/51616/26155/147923/641/2475/116228/8148	71
	R-HSA-3232142	SUMOylation of ubiquitinylation proteins	14/1350	38/10654	0.000128585	0.00298771	0.00269909	23279/55706/55746/81929/23511/9688/4927/57122/9631/348995/23225/53371/23165/129401	14
	R-HSA-6804756	Regulation of TP53 Activity through Phosphorylation	25/1350	92/10654	0.000136238	0.00310465	0.00280474	4361/6873/9891/8550/1457/5985/5810/10111/8445/5565/6117/5983/3364/6875/6749/472/5884/7486/83860/112858/545/51616/26155/641/8148	25
	R-HSA-110373	Resolution of AP sites via the multiple-nucleotide patch replacement pathway	11/1350	26/10654	0.000162399	0.00363099	0.00328023	5981/328/3978/5985/10038/6117/5983/670/142/2237/5426	11
	R-HSA-5617833	Cilium Assembly	44/1350	201/10654	0.000166988	0.00366445	0.00331046	54903/8481/57560/51668/9727/23059/23322/55770/55722/84100/7840/57539/11064/112752/26123/79809/583/11190/55112/146057/11127/54806/4957/26160/585/54801/84131/55835/5116/91147/26005/79867/9657/51134/9793/79659/85302/9814/80184/26146/1454/79441/23354/6753	44
	R-HSA-3371556	Cellular response to heat stress	24/1350	89/10654	0.000209186	0.00450701	0.00407162	23279/55706/55746/81929/23511/9688/27000/4927/57122/9532/9631/348995/23225/6117/53371/57521/817/472/23165/57805/129401/545/2475/51182	24
	R-HSA-72202	Transport of Mature Transcript to Cytoplasm	23/1350	84/10654	0.000220235	0.00466034	0.00421014	23279/84321/55706/55746/9984/81929/23511/9688/4927/55110/57122/9631/22916/9295/348995/23225/10250/55339/53371/81608/23165/6427/129401	23
	R-HSA-1852241	Organelle biogenesis and maintenance	59/1350	296/10654	0.000227738	0.00467666	0.00422488	55735/54903/51106/8481/57560/51668/9727/5442/23059/23322/4899/56652/55770/55722/84100/7840/57539/11064/112752/26123/79809/583/5469/11190/55112/10651/146057/11127/5565/54806/4957/96764/26160/585/64784/54801/84131/55835/814/516/84303/5116/91147/26005/79867/9657/440574/51134/9793/79659/85302/9814/80184/26146/1454/79441/23354/11232/6753	59
	R-HSA-176974	Unwinding of DNA	7/1350	12/10654	0.0002289	0.00467666	0.00422488	4171/4175/4174/4173/4172/84515/4176	7
	R-HSA-159236	Transport of Mature mRNA derived from an Intron-Containing Transcript	21/1350	75/10654	0.000291791	0.00586054	0.0052944	23279/84321/55706/55746/9984/81929/23511/9688/4927/55110/57122/9631/22916/9295/348995/23225/10250/53371/23165/6427/129401	21
	R-HSA-69186	Lagging Strand Synthesis	9/1350	20/10654	0.000371114	0.0072936	0.00658903	5981/5422/3978/5985/6117/5983/5558/2237/5557	9
	R-HSA-174417	Telomere C-strand (Lagging Strand) Synthesis	10/1350	24/10654	0.000375451	0.0072936	0.00658903	5981/5422/3978/5985/6117/5983/5558/2237/5426/5557	10
	R-HSA-5419276	Mitochondrial translation termination	23/1350	87/10654	0.000384724	0.00735319	0.00664286	51650/64983/10884/23107/63931/64432/55037/7818/79590/65005/64969/92399/740/63875/128308/65008/56945/64963/28977/64978/28973/64968/26589	23
	R-HSA-202433	Generation of second messenger molecules	12/1350	33/10654	0.000446218	0.00839314	0.00758235	3702/7535/5335/917/915/3119/3932/51466/3117/919/916/27040	12
	R-HSA-5685942	HDR through Homologous Recombination (HRR)	19/1350	67/10654	0.000468852	0.00868109	0.00784248	4361/5981/79728/5889/5985/5810/10111/6117/5983/3364/472/5884/7486/5429/545/5426/5890/5892/641	19
	R-HSA-2980766	Nuclear Envelope Breakdown	16/1350	52/10654	0.000478692	0.00872691	0.00788387	23279/55706/55746/81929/23511/9688/4927/57122/9631/348995/23225/23175/53371/5578/23165/129401	16
	R-HSA-5685939	HDR through MMEJ (alt-NHEJ)	6/1350	10/10654	0.000545508	0.00969854	0.00876164	3980/4361/10111/10038/142/2237	6
	R-HSA-3781860	Diseases associated with N-glycosylation of proteins	8/1350	17/10654	0.000548356	0.00969854	0.00876164	56052/79796/29929/79868/79053/91869/11253/440138	8
	R-HSA-168325	Viral Messenger RNA Synthesis	14/1350	43/10654	0.000565016	0.00984624	0.00889507	23279/55706/55746/81929/23511/9688/4927/57122/9631/348995/23225/53371/23165/129401	14
	R-HSA-180786	Extension of Telomeres	11/1350	30/10654	0.000709167	0.0121792	0.0110026	5981/5422/3978/5985/6117/5983/5558/2237/8607/5426/5557	11
	R-HSA-113510	E2F mediated regulation of DNA replication	9/1350	22/10654	0.000867404	0.0146839	0.0132654	5422/7029/4999/84515/23595/5519/5558/5001/5557	9
	R-HSA-4615885	SUMOylation of DNA replication proteins	14/1350	45/10654	0.000942326	0.0157276	0.0142082	23279/55706/55746/81929/23511/9688/4927/57122/9631/348995/23225/53371/23165/129401	14
	R-HSA-5368286	Mitochondrial translation initiation	22/1350	87/10654	0.000980218	0.0159118	0.0143747	51650/64983/10884/23107/63931/64432/55037/7818/79590/65005/64969/740/63875/128308/65008/56945/64963/28977/64978/28973/64968/26589	22
	R-HSA-5389840	Mitochondrial translation elongation	22/1350	87/10654	0.000980218	0.0159118	0.0143747	51650/64983/10884/23107/63931/64432/55037/7818/79590/65005/64969/740/63875/128308/65008/56945/64963/28977/64978/28973/64968/26589	22
	R-HSA-69306	DNA Replication	29/1350	127/10654	0.00102078	0.0163463	0.0147672	10926/1870/5981/29945/4171/4175/51433/8697/4174/5422/4173/3978/5985/4172/4999/84515/7979/8881/6117/5983/23595/6502/5558/64682/5001/4176/2237/5426/5557	29
	R-HSA-5368287	Mitochondrial translation	23/1350	93/10654	0.00105611	0.0166865	0.0150746	51650/64983/10884/23107/63931/64432/55037/7818/79590/65005/64969/92399/740/63875/128308/65008/56945/64963/28977/64978/28973/64968/26589	23
	R-HSA-76066	RNA Polymerase III Transcription Initiation From Type 2 Promoter	10/1350	27/10654	0.001129	0.0176035	0.015903	55718/171568/2976/9330/9329/9328/11128/661/9533/27297	10
	R-HSA-202430	Translocation of ZAP-70 to Immunological synapse	8/1350	19/10654	0.00134951	0.0207684	0.0187622	7535/917/915/3119/3932/3117/919/916	8
	R-HSA-5685938	HDR through Single Strand Annealing (SSA)	12/1350	37/10654	0.00143671	0.0218269	0.0197184	4361/5985/5810/10111/6117/5983/3364/472/5884/7486/545/641	12
	R-HSA-3214847	HATs acetylate histones	31/1350	142/10654	0.00152463	0.0228694	0.0206602	26009/23338/8518/26610/55683/55140/55250/27097/11143/86/54934/8473/57325/51562/117143/23522/10629/54859/84289/8607/112869/55929/92815/57634/8464/11091/8295/121504/8361/6871/8359	31
	R-HSA-76061	RNA Polymerase III Transcription Initiation From Type 1 Promoter	10/1350	28/10654	0.00155921	0.0230958	0.0208647	55718/171568/2976/9330/9329/9328/11128/661/9533/27297	10
	R-HSA-69239	Synthesis of DNA	27/1350	119/10654	0.00165447	0.0242042	0.0218661	5981/29945/4171/4175/51433/8697/4174/5422/4173/3978/5985/4172/4999/84515/7979/8881/6117/5983/23595/6502/5558/64682/5001/4176/2237/5426/5557	27
	R-HSA-69242	S Phase	34/1350	161/10654	0.00169146	0.0244436	0.0220823	4331/5981/29945/4171/4175/51433/8697/4174/994/5422/4173/3978/5985/4172/7029/4999/10000/84515/7979/8881/6117/5983/23595/1019/4609/6502/5558/64682/5928/5001/4176/2237/5426/5557	34
	R-HSA-1169410	Antiviral mechanism by IFN-stimulated genes	20/1350	80/10654	0.00189703	0.0270842	0.0244678	23279/55706/55746/81929/23511/9688/4927/57122/9631/348995/5335/3661/23225/2317/53371/23165/129401/6059/201626/3841	20
	R-HSA-5693538	Homology Directed Repair	30/1350	138/10654	0.00192934	0.0272175	0.0245882	3980/4361/5981/7158/79728/5889/7468/5985/5810/10111/8924/10038/6117/5983/3364/9656/142/472/5884/7486/2237/5429/545/5426/5890/5892/641/121504/8361/8359	30
	R-HSA-429958	mRNA decay by 3' to 5' exoribonuclease	7/1350	16/10654	0.00208447	0.0290599	0.0262527	23016/51010/11340/23404/80349/9652/118460	7
	R-HSA-388841	Costimulation by the CD28 family	18/1350	70/10654	0.00224113	0.0308808	0.0278976	2534/10000/5519/5295/117145/917/1493/29851/915/7525/940/3119/3932/55615/3117/2475/919/916	18
	R-HSA-72766	Translation	54/1350	291/10654	0.00229574	0.0312696	0.0282488	23395/6141/8891/51650/16/6122/124454/2617/7965/64983/10884/23107/28972/10056/6146/8892/63931/57505/64432/55037/7818/51520/79731/51067/23521/79590/80222/65005/64969/58477/8893/10667/57038/6134/92399/740/29104/63875/9669/128308/9255/3921/65008/3035/56945/64963/3376/28977/4736/64978/28973/64968/92935/26589	54
	R-HSA-70171	Glycolysis	18/1350	71/10654	0.00265433	0.035743	0.0322901	23279/55706/5214/55746/81929/23511/9688/4927/230/57122/9631/348995/23225/5519/53371/23165/129401/132789	18
	R-HSA-5693532	DNA Double-Strand Break Repair	34/1350	166/10654	0.00287528	0.0379018	0.0342404	3980/4361/5981/55775/7158/79728/5889/7468/5985/5810/10111/8924/10038/6117/5983/3364/9656/142/472/5884/22976/7486/322/2237/5429/545/5426/5890/5892/79840/641/121504/8361/8359	34
	R-HSA-5651801	PCNA-Dependent Long Patch Base Excision Repair	8/1350	21/10654	0.00287862	0.0379018	0.0342404	5981/328/3978/5985/6117/5983/2237/5426	8
	R-HSA-1169408	ISG15 antiviral mechanism	18/1350	72/10654	0.00312923	0.0407488	0.0368123	23279/55706/55746/81929/23511/9688/4927/57122/9631/348995/5335/3661/23225/2317/53371/23165/129401/3841	18
	R-HSA-5693554	Resolution of D-loop Structures through Synthesis-Dependent Strand Annealing (SDSA)	9/1350	26/10654	0.00340186	0.0438174	0.0395845	4361/79728/5889/10111/472/7486/5890/5892/641	9
	R-HSA-76046	RNA Polymerase III Transcription Initiation	11/1350	36/10654	0.00380319	0.04846	0.0437787	55718/171568/55290/2976/9330/9329/9328/11128/661/9533/27297	11
Group	ID	Description	GeneRatio 1	BgRatio 2	pvalue	p.adjust 3	qvalue 4	geneID	Count
NSCLC cases	R-HSA-72306	tRNA processing	27/908	107/10654	1.89378e-07	0.000208884	0.00018579	60528/23279/54888/55706/23536/55746/23511/55687/8480/9688/10940/9631/63892/79902/54901/79691/80746/152992/23165/10898/11102/115708/283742/80324/283989/134637/55253	27
	R-HSA-69190	DNA strand elongation	13/908	32/10654	8.61558e-07	0.000286739	0.000255037	5981/4171/4175/4174/5422/4173/3978/5985/4172/84515/6117/4176/2237	13
	R-HSA-3247509	Chromatin modifying enzymes	48/908	274/10654	1.03985e-06	0.000286739	0.000255037	23338/57504/8518/6595/84678/23774/6839/79918/94239/23081/7468/55683/79084/4297/8242/3276/6597/54496/55140/55250/1019/11143/86/54934/56950/55869/57325/9219/84159/23522/5928/6314/54859/55689/64769/84289/1107/23133/6599/8607/55929/79813/57634/64754/11091/8295/10919/6871	48
	R-HSA-4839726	Chromatin organization	48/908	274/10654	1.03985e-06	0.000286739	0.000255037	23338/57504/8518/6595/84678/23774/6839/79918/94239/23081/7468/55683/79084/4297/8242/3276/6597/54496/55140/55250/1019/11143/86/54934/56950/55869/57325/9219/84159/23522/5928/6314/54859/55689/64769/84289/1107/23133/6599/8607/55929/79813/57634/64754/11091/8295/10919/6871	48
	R-HSA-68962	Activation of the pre-replicative complex	13/908	33/10654	1.31137e-06	0.000289288	0.000257304	4171/4175/4174/5422/4173/4172/4999/84515/6117/23595/5001/4176/5426	13
	R-HSA-379724	tRNA Aminoacylation	14/908	42/10654	5.27957e-06	0.000871255	0.000774929	23395/16/124454/2617/10056/55157/57505/51520/8565/79731/80222/10667/3035/3376	14
	R-HSA-176187	Activation of ATR in response to replication stress	13/908	37/10654	5.9045e-06	0.000871255	0.000774929	4171/4175/4174/4173/5985/4172/4999/84515/6117/23595/3364/5001/4176	13
	R-HSA-73894	DNA Repair	53/908	334/10654	6.31917e-06	0.000871255	0.000774929	3980/9031/4361/5981/55775/7158/56852/4292/4436/65057/3978/94239/5889/7468/27339/5985/2178/10111/83444/8924/54617/10038/9557/6117/7014/2073/3364/86/9656/55215/79068/142/5433/64708/2177/7013/22976/2176/2071/7486/221120/322/2237/283899/4255/5429/8607/5426/5890/5892/79840/641/2074	53
	R-HSA-6790901	rRNA modification in the nucleus and cytosol	17/908	62/10654	1.06193e-05	0.00130146	0.00115757	10885/114049/8602/2091/4839/9136/27042/55127/27340/10436/1736/55226/92856/22984/57647/9790/51202	17
	R-HSA-6784531	tRNA processing in the nucleus	16/908	57/10654	1.38937e-05	0.00153248	0.00136305	60528/23279/55706/55746/23511/8480/9688/10940/9631/79902/80746/23165/10898/11102/283742/283989	16
	R-HSA-176974	Unwinding of DNA	7/908	12/10654	1.7254e-05	0.0017301	0.00153882	4171/4175/4174/4173/4172/84515/4176	7
	R-HSA-3700989	Transcriptional Regulation by TP53	55/908	365/10654	1.99127e-05	0.00179611	0.00159754	4361/4292/57690/23368/8550/8812/57060/27327/4436/23774/51497/1457/2821/5985/10111/7029/3276/5565/6117/6341/3364/51204/1025/9656/5519/55215/6875/57521/56950/5433/2177/6872/6749/9219/55835/2176/5928/2071/64769/7486/83860/7248/79837/51755/84289/1107/79813/5892/26155/6829/641/2475/10919/8148/8396	55
	R-HSA-159231	Transport of Mature mRNA Derived from an Intronless Transcript	13/908	41/10654	2.11691e-05	0.00179611	0.00159754	23279/55706/55746/23511/8480/9688/9631/22916/79902/55339/81608/23165/10898	13
	R-HSA-159234	Transport of Mature mRNAs Derived from Intronless Transcripts	13/908	42/10654	2.8292e-05	0.00215105	0.00191323	23279/55706/55746/23511/8480/9688/9631/22916/79902/55339/81608/23165/10898	13
	R-HSA-5633007	Regulation of TP53 Activity	30/908	160/10654	2.92528e-05	0.00215105	0.00191323	4361/23368/8550/23774/1457/5985/10111/5565/6117/3364/5519/6875/56950/6872/6749/9219/5928/64769/7486/83860/79837/84289/1107/79813/26155/641/2475/10919/8148/8396	30
	R-HSA-380270	Recruitment of mitotic centrosome proteins and complexes	19/908	82/10654	4.45233e-05	0.00288877	0.00256939	23332/22897/55722/7840/11064/11190/85378/4957/55755/22994/84131/55835/5116/653784/9793/1778/9814/1454/114791	19
	R-HSA-380287	Centrosome maturation	19/908	82/10654	4.45233e-05	0.00288877	0.00256939	23332/22897/55722/7840/11064/11190/85378/4957/55755/22994/84131/55835/5116/653784/9793/1778/9814/1454/114791	19
	R-HSA-5685939	HDR through MMEJ (alt-NHEJ)	6/908	10/10654	5.86748e-05	0.00359546	0.00319795	3980/4361/10111/10038/142/2237	6
	R-HSA-2980766	Nuclear Envelope Breakdown	14/908	52/10654	7.88542e-05	0.00457769	0.00407158	23279/55706/55746/23511/8480/2010/9688/9631/91754/79902/23175/5578/23165/221496	14
	R-HSA-68886	M Phase	56/908	395/10654	9.50822e-05	0.00479974	0.00426908	8379/29781/23279/54908/55706/55746/8243/23332/9183/51433/23511/5905/5721/8480/1457/2010/9688/94239/5717/22897/55722/9631/26003/7840/1063/11064/91754/79902/11190/85378/8881/23175/4957/55755/4926/5519/22994/54892/55869/84131/3619/23310/55835/64682/5578/23165/5116/221496/23133/653784/9793/23141/1778/9814/1454/114791	56
	R-HSA-191859	snRNP Assembly	14/908	53/10654	9.88759e-05	0.00479974	0.00426908	23279/55706/11218/55746/25929/23511/8480/9688/9631/22916/79084/79902/23165/50628	14
	R-HSA-194441	Metabolism of non-coding RNA	14/908	53/10654	9.88759e-05	0.00479974	0.00426908	23279/55706/11218/55746/25929/23511/8480/9688/9631/22916/79084/79902/23165/50628	14
	R-HSA-380320	Recruitment of NuMA to mitotic centrosomes	20/908	94/10654	0.000102407	0.00479974	0.00426908	23332/22897/55722/7840/11064/11190/85378/4957/55755/4926/22994/84131/55835/5116/653784/9793/1778/9814/1454/114791	20
	R-HSA-73762	RNA Polymerase I Transcription Initiation	13/908	47/10654	0.000104437	0.00479974	0.00426908	57504/25885/54700/7343/84172/64425/9219/5928/2071/1107/9533/10919/2074	13
	R-HSA-8956320	Nucleobase biosynthesis	7/908	15/10654	0.000111494	0.0049191	0.00437525	1723/7372/10606/5471/2618/3615/158	7
	R-HSA-69239	Synthesis of DNA	23/908	119/10654	0.000151321	0.00641948	0.00570975	5981/4171/4175/51433/4174/5721/5422/4173/3978/5717/5985/4172/4999/84515/8881/6117/23595/6502/64682/5001/4176/2237/5426	23
	R-HSA-69306	DNA Replication	24/908	127/10654	0.000157758	0.00644469	0.00573217	1870/5981/4171/4175/51433/4174/5721/5422/4173/3978/5717/5985/4172/4999/84515/8881/6117/23595/6502/64682/5001/4176/2237/5426	24
	R-HSA-68877	Mitotic Prometaphase	33/908	200/10654	0.000165374	0.00651456	0.00579431	8379/23279/54908/55746/8243/23332/9183/5905/1457/22897/55722/7840/1063/11064/79902/11190/85378/4957/55755/4926/5519/22994/55869/84131/3619/55835/5116/653784/9793/1778/9814/1454/114791	33
	R-HSA-379726	Mitochondrial tRNA aminoacylation	8/908	21/10654	0.000200678	0.00695258	0.00618391	23395/124454/2617/55157/57505/79731/80222/10667	8
	R-HSA-69242	S Phase	28/908	161/10654	0.000206412	0.00695258	0.00618391	5981/8243/4171/4175/51433/4174/5721/994/5422/4173/3978/5717/5985/4172/7029/4999/84515/8881/6117/23595/1019/6502/64682/5928/5001/4176/2237/5426	28
	R-HSA-380259	Loss of Nlp from mitotic centrosomes	16/908	70/10654	0.000207439	0.00695258	0.00618391	23332/22897/55722/7840/11064/11190/4957/55755/22994/84131/55835/5116/9793/1778/9814/1454	16
	R-HSA-380284	Loss of proteins required for interphase microtubule organization from the centrosome	16/908	70/10654	0.000207439	0.00695258	0.00618391	23332/22897/55722/7840/11064/11190/4957/55755/22994/84131/55835/5116/9793/1778/9814/1454	16
	R-HSA-3108214	SUMOylation of DNA damage response and repair proteins	17/908	77/10654	0.00020801	0.00695258	0.00618391	22955/23279/55706/55746/8243/23511/8480/9688/9631/79902/8924/6117/9656/142/23165/7486/641	17
	R-HSA-76066	RNA Polymerase III Transcription Initiation From Type 2 Promoter	9/908	27/10654	0.000261013	0.00846756	0.00753139	55718/2975/171568/2976/9328/11128/661/9533/27297	9
	R-HSA-6796648	TP53 Regulates Transcription of DNA Repair Genes	15/908	65/10654	0.000290572	0.00894554	0.00795652	4292/8812/4436/51497/1025/9656/55215/5433/2177/6749/2176/2071/51755/5892/6829	15
	R-HSA-3296482	Defects in vitamin and cofactor metabolism	8/908	22/10654	0.000291967	0.00894554	0.00795652	56922/8029/4548/64087/326625/3141/686/31	8
	R-HSA-8854518	AURKA Activation by TPX2	16/908	73/10654	0.000346019	0.0101953	0.00906813	23332/22897/55722/7840/11064/11190/4957/55755/22994/84131/55835/5116/9793/1778/9814/1454	16
	R-HSA-76061	RNA Polymerase III Transcription Initiation From Type 1 Promoter	9/908	28/10654	0.000355857	0.0101953	0.00906813	55718/2975/171568/2976/9328/11128/661/9533/27297	9
	R-HSA-168276	NS1 Mediated Effects on Host Pathways	11/908	40/10654	0.000373038	0.0101953	0.00906813	23279/55706/55746/23511/8106/8480/9688/9631/79902/23165/10898	11
	R-HSA-159227	Transport of the SLBP independent Mature mRNA	10/908	34/10654	0.000378974	0.0101953	0.00906813	23279/55706/55746/23511/8480/9688/9631/22916/79902/23165	10
	R-HSA-165054	Rev-mediated nuclear export of HIV RNA	10/908	34/10654	0.000378974	0.0101953	0.00906813	23279/55706/55746/23511/5905/8480/9688/9631/79902/23165	10
	R-HSA-162587	HIV Life Cycle	26/908	152/10654	0.00044791	0.011763	0.0104625	23279/55706/55746/8812/23511/5905/8480/51497/9688/3978/9631/22916/79902/4836/1025/6875/5433/6872/91782/6749/23165/2071/83860/2237/6829/8148	26
	R-HSA-159230	Transport of the SLBP Dependant Mature mRNA	10/908	35/10654	0.000490566	0.0122976	0.010938	23279/55706/55746/23511/8480/9688/9631/22916/79902/23165	10
	R-HSA-3301854	Nuclear Pore Complex (NPC) Disassembly	10/908	35/10654	0.000490566	0.0122976	0.010938	23279/55706/55746/23511/8480/9688/9631/91754/79902/23165	10
	R-HSA-5620912	Anchoring of the basal body to the plasma membrane	19/908	98/10654	0.000531103	0.0130179	0.0115787	54903/23332/22897/55722/7840/11064/26123/11190/4957/55755/22994/84131/55835/5116/26005/9793/1778/9814/1454	19
	R-HSA-72312	rRNA processing	32/908	205/10654	0.000569695	0.0135038	0.0120108	81887/60528/51106/10885/114049/23016/8602/2091/55131/117246/4839/9136/27042/55127/27340/130916/10436/23404/1736/55226/92856/54881/81875/22984/57647/79707/11102/9790/55720/5394/51202/1454	32
	R-HSA-168253	Host Interactions with Influenza Factors	11/908	42/10654	0.00058988	0.0135038	0.0120108	23279/55706/55746/23511/8106/8480/9688/9631/79902/23165/10898	11
	R-HSA-5696399	Global Genome Nucleotide Excision Repair (GG-NER)	17/908	84/10654	0.000614635	0.0135038	0.0120108	3980/5981/3978/5985/83444/54617/10038/9557/6117/2073/86/142/64708/2071/283899/8607/5426	17
	R-HSA-177243	Interactions of Rev with host cellular proteins	10/908	36/10654	0.000628082	0.0135038	0.0120108	23279/55706/55746/23511/5905/8480/9688/9631/79902/23165	10
	R-HSA-76046	RNA Polymerase III Transcription Initiation	10/908	36/10654	0.000628082	0.0135038	0.0120108	55718/2975/171568/55290/2976/9328/11128/661/9533/27297	10
	R-HSA-180786	Extension of Telomeres	9/908	30/10654	0.000631055	0.0135038	0.0120108	5981/5422/3978/5985/1736/6117/2237/8607/5426	9
	R-HSA-162599	Late Phase of HIV Life Cycle	24/908	139/10654	0.000636625	0.0135038	0.0120108	23279/55706/55746/8812/23511/5905/8480/51497/9688/9631/22916/79902/4836/1025/6875/5433/6872/91782/6749/23165/2071/83860/6829/8148	24
	R-HSA-1852241	Organelle biogenesis and maintenance	42/908	296/10654	0.000681666	0.0141864	0.0126179	55735/54903/51106/23332/9727/5442/23059/4899/8729/22897/55722/7840/11064/112752/26123/5469/11190/55112/60412/5565/4957/55755/26160/64784/22994/84131/55835/5147/516/84303/5116/26005/440574/582/9793/9742/1778/9814/26146/1454/11232/6753	42
	R-HSA-168271	Transport of Ribonucleoproteins into the Host Nucleus	9/908	31/10654	0.000822848	0.0159228	0.0141624	23279/55706/55746/23511/8480/9688/9631/79902/23165	9
	R-HSA-168333	NEP/NS2 Interacts with the Cellular Export Machinery	9/908	31/10654	0.000822848	0.0159228	0.0141624	23279/55706/55746/23511/8480/9688/9631/79902/23165	9
	R-HSA-170822	Regulation of Glucokinase by Glucokinase Regulatory Protein	9/908	31/10654	0.000822848	0.0159228	0.0141624	23279/55706/55746/23511/8480/9688/9631/79902/23165	9
	R-HSA-5619107	Defective TPR may confer susceptibility towards thyroid papillary carcinoma (TPC)	9/908	31/10654	0.000822848	0.0159228	0.0141624	23279/55706/55746/23511/8480/9688/9631/79902/23165	9
	R-HSA-5617833	Cilium Assembly	31/908	201/10654	0.000847811	0.016123	0.0143405	54903/23332/9727/23059/8729/22897/55722/7840/11064/112752/26123/11190/55112/60412/4957/55755/26160/22994/84131/55835/5147/5116/26005/582/9793/9742/1778/9814/26146/1454/6753	31
	R-HSA-5696398	Nucleotide Excision Repair	20/908	111/10654	0.00101572	0.0189889	0.0168895	3980/5981/3978/27339/5985/83444/54617/10038/9557/6117/2073/86/142/5433/64708/2071/283899/8607/5426/2074	20
	R-HSA-110373	Resolution of AP sites via the multiple-nucleotide patch replacement pathway	8/908	26/10654	0.00104909	0.0192858	0.0171535	5981/3978/5985/10038/6117/142/2237/5426	8
	R-HSA-4615885	SUMOylation of DNA replication proteins	11/908	45/10654	0.00110445	0.0199707	0.0177627	23279/55706/55746/23511/5905/8480/9688/9631/79902/3619/23165	11
	R-HSA-2990846	SUMOylation	29/908	188/10654	0.00122496	0.0217539	0.0193488	22955/23279/55706/7158/55746/8243/23468/23511/83746/5905/8480/9688/9631/79902/8924/1786/6117/9656/4152/10055/142/3619/23165/1487/7486/25942/1107/6304/641	29
	R-HSA-5693616	Presynaptic phase of homologous DNA pairing and strand exchange	10/908	39/10654	0.00124252	0.0217539	0.0193488	4361/5889/5985/10111/6117/3364/7486/5890/5892/641	10
	R-HSA-196780	Biotin transport and metabolism	5/908	11/10654	0.00132807	0.0218698	0.0194519	56922/64087/3141/686/31	5
	R-HSA-68689	CDC6 association with the ORC:origin complex	5/908	11/10654	0.00132807	0.0218698	0.0194519	1870/4999/84515/23595/5001	5
	R-HSA-168274	Export of Viral Ribonucleoproteins from Nucleus	9/908	33/10654	0.00134827	0.0218698	0.0194519	23279/55706/55746/23511/8480/9688/9631/79902/23165	9
	R-HSA-180746	Nuclear import of Rev protein	9/908	33/10654	0.00134827	0.0218698	0.0194519	23279/55706/55746/23511/8480/9688/9631/79902/23165	9
	R-HSA-180910	Vpr-mediated nuclear import of PICs	9/908	33/10654	0.00134827	0.0218698	0.0194519	23279/55706/55746/23511/8480/9688/9631/79902/23165	9
	R-HSA-72203	Processing of Capped Intron-Containing Pre-mRNA	35/908	244/10654	0.00152809	0.0242116	0.0215347	23279/55706/1994/55746/2521/23511/4670/8106/8480/9688/3191/27339/9631/22916/9129/79902/6627/10250/55339/9128/9785/23020/5433/81608/9879/23165/10898/56339/3187/10465/10594/23450/11325/8449/10921	35
	R-HSA-3108232	SUMO E3 ligases SUMOylate target proteins	28/908	182/10654	0.00153655	0.0242116	0.0215347	22955/23279/55706/7158/55746/8243/23468/23511/83746/5905/8480/9688/9631/79902/8924/1786/6117/9656/4152/142/3619/23165/1487/7486/25942/1107/6304/641	28
	R-HSA-4085377	SUMOylation of SUMOylation proteins	9/908	34/10654	0.00169722	0.025908	0.0230436	23279/55706/55746/23511/8480/9688/9631/79902/23165	9
	R-HSA-5693532	DNA Double-Strand Break Repair	26/908	166/10654	0.00171684	0.025908	0.0230436	3980/9031/4361/5981/55775/7158/5889/7468/5985/10111/8924/10038/6117/3364/9656/142/22976/7486/322/2237/5429/5426/5890/5892/79840/641	26
	R-HSA-72202	Transport of Mature Transcript to Cytoplasm	16/908	84/10654	0.00172845	0.025908	0.0230436	23279/55706/55746/23511/8480/9688/9631/22916/79902/10250/55339/9785/81608/23165/10898/10921	16
	R-HSA-113510	E2F mediated regulation of DNA replication	7/908	22/10654	0.00173816	0.025908	0.0230436	5422/7029/4999/84515/23595/5519/5001	7
	R-HSA-74158	RNA Polymerase III Transcription	10/908	41/10654	0.00187467	0.027188	0.0241821	55718/2975/171568/55290/2976/9328/11128/661/9533/27297	10
	R-HSA-749476	RNA Polymerase III Abortive And Retractive Initiation	10/908	41/10654	0.00187467	0.027188	0.0241821	55718/2975/171568/55290/2976/9328/11128/661/9533/27297	10
	R-HSA-69620	Cell Cycle Checkpoints	40/908	293/10654	0.00189799	0.027188	0.0241821	8379/4361/23279/54908/7158/55746/4171/23332/4175/9183/51433/57060/4174/5905/5721/4173/5717/7468/5985/4172/10111/4999/1063/79902/84515/8924/8881/6117/23595/3364/9656/5519/3619/64682/5001/7486/4176/9793/1778/641	40
	R-HSA-69002	DNA Replication Pre-Initiation	16/908	85/10654	0.00196493	0.0277861	0.0247141	1870/4171/4175/4174/5721/5422/4173/5717/4172/4999/84515/6117/23595/5001/4176/5426	16
	R-HSA-73817	Purine ribonucleoside monophosphate biosynthesis	5/908	12/10654	0.00211791	0.0295703	0.026301	10606/5471/2618/3615/158	5
	R-HSA-8868773	rRNA processing in the nucleus and cytosol	29/908	195/10654	0.00216732	0.0298819	0.0265782	81887/10885/114049/23016/8602/2091/55131/117246/4839/9136/27042/55127/27340/10436/23404/1736/55226/92856/54881/81875/22984/57647/79707/11102/9790/55720/5394/51202/1454	29
	R-HSA-5693579	Homologous DNA Pairing and Strand Exchange	10/908	42/10654	0.00227617	0.0309952	0.0275684	4361/5889/5985/10111/6117/3364/7486/5890/5892/641	10
	R-HSA-4551638	SUMOylation of chromatin organization proteins	14/908	71/10654	0.00234333	0.0311409	0.0276979	22955/23279/55706/55746/23468/23511/83746/8480/9688/9631/79902/23165/1107/6304	14
	R-HSA-70171	Glycolysis	14/908	71/10654	0.00234333	0.0311409	0.0276979	23279/55706/5214/55746/23511/8480/9688/2821/230/9631/79902/5519/5211/23165	14
	R-HSA-176033	Interactions of Vpr with host cellular proteins	9/908	36/10654	0.00261052	0.0342786	0.0304888	23279/55706/55746/23511/8480/9688/9631/79902/23165	9
	R-HSA-168325	Viral Messenger RNA Synthesis	10/908	43/10654	0.00274392	0.0351924	0.0313016	23279/55706/55746/23511/8480/9688/9631/79902/5433/23165	10
	R-HSA-6782315	tRNA modification in the nucleus and cytosol	10/908	43/10654	0.00274392	0.0351924	0.0313016	54888/23536/63892/54901/79691/152992/115708/80324/134637/55253	10
	R-HSA-2565942	Regulation of PLK1 Activity at G2/M Transition	16/908	88/10654	0.00284202	0.035846	0.0318829	23332/22897/55722/7840/11064/11190/4957/55755/22994/84131/55835/5116/9793/1778/9814/1454	16
	R-HSA-73780	RNA Polymerase III Chain Elongation	6/908	18/10654	0.00285988	0.035846	0.0318829	55718/171568/11128/661/9533/27297	6
	R-HSA-6804758	Regulation of TP53 Activity through Acetylation	8/908	30/10654	0.00289506	0.0358793	0.0319125	23774/9219/5928/64769/79837/84289/1107/8396	8
	R-HSA-174417	Telomere C-strand (Lagging Strand) Synthesis	7/908	24/10654	0.00303433	0.0367788	0.0327125	5981/5422/3978/5985/6117/2237/5426	7
	R-HSA-379716	Cytosolic tRNA aminoacylation	7/908	24/10654	0.00303433	0.0367788	0.0327125	16/2617/10056/51520/8565/3035/3376	7
	R-HSA-69052	Switching of origins to a post-replicative state	16/908	90/10654	0.00359013	0.0430426	0.0382838	4171/4175/51433/4174/5721/4173/5717/4172/4999/84515/8881/23595/6502/64682/5001/4176	16
	R-HSA-5685942	HDR through Homologous Recombination (HRR)	13/908	67/10654	0.00383227	0.0450776	0.0400939	4361/5981/5889/5985/10111/6117/3364/7486/5429/5426/5890/5892/641	13
	R-HSA-3232142	SUMOylation of ubiquitinylation proteins	9/908	38/10654	0.00387493	0.0450776	0.0400939	23279/55706/55746/23511/8480/9688/9631/79902/23165	9
	R-HSA-70895	Branched-chain amino acid catabolism	6/908	19/10654	0.00388248	0.0450776	0.0400939	56922/64087/549/27034/36/26275	6
	R-HSA-70326	Glucose metabolism	16/908	91/10654	0.00402088	0.0461983	0.0410906	23279/55706/5214/55746/23511/8480/9688/2821/230/9631/2805/2806/79902/5519/5211/23165	16
	R-HSA-3214847	HATs acetylate histones	22/908	142/10654	0.00429189	0.0483056	0.042965	23338/8518/23774/55683/55140/55250/11143/86/54934/57325/23522/6314/54859/55689/64769/84289/8607/55929/57634/11091/8295/6871	22
	R-HSA-68875	Mitotic Prophase	22/908	142/10654	0.00429189	0.0483056	0.042965	29781/23279/55706/55746/23511/8480/2010/9688/94239/9631/26003/91754/79902/23175/4926/5519/54892/23310/5578/23165/221496/23133	22
	R-HSA-68867	Assembly of the pre-replicative complex	13/908	68/10654	0.00437793	0.0487763	0.0433836	1870/4171/4175/4174/5721/4173/5717/4172/4999/84515/23595/5001/4176	13
	R-HSA-6804756	Regulation of TP53 Activity through Phosphorylation	16/908	92/10654	0.0044931	0.0494444	0.0439778	4361/8550/1457/5985/10111/5565/6117/3364/6875/6872/6749/7486/83860/26155/641/8148	16
	R-HSA-674695	RNA Polymerase II Pre-transcription Events	15/908	84/10654	0.00452755	0.0494444	0.0439778	8812/51497/6830/22916/1025/80349/6875/5433/6872/6749/2071/55677/83860/6829/8148	15
Group	ID	Description	GeneRatio 1	BgRatio 2	pvalue	p.adjust 3	qvalue 4	geneID	Count
All LC A253cases	R-HSA-72306	tRNA processing	28/925	107/10654	7.20728e-08	7.91359e-05	7.16176e-05	60528/23279/55706/23536/55746/23511/55687/8480/1478/9688/10940/9631/63892/79902/91801/54901/79691/80746/152992/23165/10898/115708/283742/80324/283989/134637/55253/81890	28
	R-HSA-69190	DNA strand elongation	13/925	32/10654	1.06544e-06	0.000584924	0.000529353	5981/4171/4175/4174/5422/4173/3978/5985/4172/84515/4176/2237/5557	13
	R-HSA-379724	tRNA Aminoacylation	14/925	42/10654	6.55727e-06	0.00238744	0.00216062	23395/16/124454/2617/10056/57505/51520/8565/79731/80222/10667/3035/3376/92935	14
	R-HSA-196780	Biotin transport and metabolism	7/925	11/10654	8.78788e-06	0.00238744	0.00216062	32/56922/64087/3141/686/5095/31	7
	R-HSA-68962	Activation of the pre-replicative complex	12/925	33/10654	1.08718e-05	0.00238744	0.00216062	4171/4175/4174/5422/4173/4172/84515/23595/5001/4176/5426/5557	12
	R-HSA-6784531	tRNA processing in the nucleus	16/925	57/10654	1.75421e-05	0.00252778	0.00228763	60528/23279/55706/55746/23511/8480/1478/9688/10940/9631/79902/80746/23165/10898/283742/283989	16
	R-HSA-176974	Unwinding of DNA	7/925	12/10654	1.95076e-05	0.00252778	0.00228763	4171/4175/4174/4173/4172/84515/4176	7
	R-HSA-3247509	Chromatin modifying enzymes	45/925	274/10654	2.07195e-05	0.00252778	0.00228763	23338/57504/8518/6595/84678/6839/79918/23081/7468/55683/79084/4297/8242/3276/6597/54496/55140/55250/1019/11143/86/54934/56950/55869/57325/9219/23522/5928/6314/54859/55689/84289/1107/23133/6599/8607/112869/55929/79813/57634/64754/11091/8295/10919/6871	45
	R-HSA-4839726	Chromatin organization	45/925	274/10654	2.07195e-05	0.00252778	0.00228763	23338/57504/8518/6595/84678/6839/79918/23081/7468/55683/79084/4297/8242/3276/6597/54496/55140/55250/1019/11143/86/54934/56950/55869/57325/9219/23522/5928/6314/54859/55689/84289/1107/23133/6599/8607/112869/55929/79813/57634/64754/11091/8295/10919/6871	45
	R-HSA-159231	Transport of Mature mRNA Derived from an Intronless Transcript	13/925	41/10654	2.58108e-05	0.00283402	0.00256477	23279/55706/55746/23511/8480/9688/9631/22916/79902/55339/81608/23165/10898	13
	R-HSA-159234	Transport of Mature mRNAs Derived from Intronless Transcripts	13/925	42/10654	3.44416e-05	0.0034379	0.00311128	23279/55706/55746/23511/8480/9688/9631/22916/79902/55339/81608/23165/10898	13
	R-HSA-176187	Activation of ATR in response to replication stress	12/925	37/10654	4.09615e-05	0.00374798	0.0033919	4171/4175/4174/4173/5985/4172/5810/84515/23595/3364/5001/4176	12
	R-HSA-3296482	Defects in vitamin and cofactor metabolism	9/925	22/10654	4.74336e-05	0.00393742	0.00356334	56922/8029/4548/64087/326625/3141/686/5095/31	9
	R-HSA-6790901	rRNA modification in the nucleus and cytosol	16/925	62/10654	5.47458e-05	0.00393742	0.00356334	10885/114049/8602/4839/27042/55127/27340/10436/1736/55226/92856/22984/57647/9790/51202/9277	16
	R-HSA-380270	Recruitment of mitotic centrosome proteins and complexes	19/925	82/10654	5.73758e-05	0.00393742	0.00356334	22897/55722/7840/11064/11190/85378/4957/55755/22994/54801/84131/55835/5116/653784/9793/1778/9814/1454/114791	19
	R-HSA-380287	Centrosome maturation	19/925	82/10654	5.73758e-05	0.00393742	0.00356334	22897/55722/7840/11064/11190/85378/4957/55755/22994/54801/84131/55835/5116/653784/9793/1778/9814/1454/114791	19
	R-HSA-5685939	HDR through MMEJ (alt-NHEJ)	6/925	10/10654	6.5218e-05	0.00421231	0.00381212	3980/4361/10111/10038/142/2237	6
	R-HSA-73894	DNA Repair	50/925	334/10654	8.99304e-05	0.00548576	0.00496458	3980/4361/5981/55775/7158/56852/4292/4436/65057/3978/7468/27339/5985/2178/5810/10111/83444/8924/10038/9557/7014/3364/86/9656/79661/55215/79068/142/5433/64708/2177/7013/22976/2176/2071/7486/221120/322/2237/283899/4798/4255/5429/8607/5426/5890/5892/79840/641/2074	50
	R-HSA-191859	snRNP Assembly	14/925	53/10654	0.000120705	0.00629618	0.00569801	23279/55706/11218/55746/25929/23511/8480/9688/9631/22916/79084/79902/23165/50628	14
	R-HSA-194441	Metabolism of non-coding RNA	14/925	53/10654	0.000120705	0.00629618	0.00569801	23279/55706/11218/55746/25929/23511/8480/9688/9631/22916/79084/79902/23165/50628	14
	R-HSA-8956320	Nucleobase biosynthesis	7/925	15/10654	0.000125497	0.00629618	0.00569801	1723/7372/10606/5471/2618/3615/158	7
	R-HSA-73762	RNA Polymerase I Transcription Initiation	13/925	47/10654	0.000126153	0.00629618	0.00569801	57504/25885/54700/7343/84172/64425/9219/5928/2071/1107/9533/10919/2074	13
	R-HSA-380320	Recruitment of NuMA to mitotic centrosomes	20/925	94/10654	0.000132094	0.00630605	0.00570694	22897/55722/7840/11064/11190/85378/4957/55755/4926/22994/54801/84131/55835/5116/653784/9793/1778/9814/1454/114791	20
	R-HSA-379726	Mitochondrial tRNA aminoacylation	8/925	21/10654	0.000228371	0.0097159	0.00879284	23395/124454/2617/57505/79731/80222/10667/92935	8
	R-HSA-3700989	Transcriptional Regulation by TP53	52/925	365/10654	0.000234899	0.0097159	0.00879284	4361/4292/57690/23368/8550/8812/57060/27327/4436/51497/1457/5985/5810/10111/7029/3276/5565/6341/3364/51204/9656/5519/55215/6875/57521/56950/5433/2177/6872/6749/9219/55835/2176/5928/2071/7486/83860/7248/79837/51755/84289/1107/79813/7469/5892/26013/26155/6829/641/2475/10919/8148	52
	R-HSA-162587	HIV Life Cycle	27/925	152/10654	0.000251635	0.0097159	0.00879284	23279/55706/55746/8812/23511/5905/8480/51497/9688/3978/9631/22916/79902/4836/6875/5433/6872/91782/6749/9397/23165/2071/83860/2237/7469/6829/8148	27
	R-HSA-5633007	Regulation of TP53 Activity	28/925	160/10654	0.000252254	0.0097159	0.00879284	4361/23368/8550/1457/5985/5810/10111/5565/3364/5519/6875/56950/6872/6749/9219/5928/7486/83860/79837/84289/1107/79813/26013/26155/641/2475/10919/8148	28
	R-HSA-380259	Loss of Nlp from mitotic centrosomes	16/925	70/10654	0.000256613	0.0097159	0.00879284	22897/55722/7840/11064/11190/4957/55755/22994/54801/84131/55835/5116/9793/1778/9814/1454	16
	R-HSA-380284	Loss of proteins required for interphase microtubule organization from the centrosome	16/925	70/10654	0.000256613	0.0097159	0.00879284	22897/55722/7840/11064/11190/4957/55755/22994/54801/84131/55835/5116/9793/1778/9814/1454	16
	R-HSA-76066	RNA Polymerase III Transcription Initiation From Type 2 Promoter	9/925	27/10654	0.00030027	0.0109899	0.00994579	55718/2975/171568/2976/9328/11128/661/9533/27297	9
	R-HSA-162599	Late Phase of HIV Life Cycle	25/925	139/10654	0.000345752	0.0121861	0.0110284	23279/55706/55746/8812/23511/5905/8480/51497/9688/9631/22916/79902/4836/6875/5433/6872/91782/6749/9397/23165/2071/83860/7469/6829/8148	25
	R-HSA-6796648	TP53 Regulates Transcription of DNA Repair Genes	15/925	65/10654	0.000355151	0.0121861	0.0110284	4292/8812/4436/51497/9656/55215/5433/2177/6749/2176/2071/51755/7469/5892/6829	15
	R-HSA-2980766	Nuclear Envelope Breakdown	13/925	52/10654	0.000378808	0.012604	0.0114065	23279/55706/55746/23511/8480/9688/9631/91754/79902/23175/5578/23165/221496	13
	R-HSA-76061	RNA Polymerase III Transcription Initiation From Type 1 Promoter	9/925	28/10654	0.000408766	0.0130579	0.0118173	55718/2975/171568/2976/9328/11128/661/9533/27297	9
	R-HSA-8854518	AURKA Activation by TPX2	16/925	73/10654	0.000426049	0.0130579	0.0118173	22897/55722/7840/11064/11190/4957/55755/22994/54801/84131/55835/5116/9793/1778/9814/1454	16
	R-HSA-159227	Transport of the SLBP independent Mature mRNA	10/925	34/10654	0.00044002	0.0130579	0.0118173	23279/55706/55746/23511/8480/9688/9631/22916/79902/23165	10
	R-HSA-165054	Rev-mediated nuclear export of HIV RNA	10/925	34/10654	0.00044002	0.0130579	0.0118173	23279/55706/55746/23511/5905/8480/9688/9631/79902/23165	10
	R-HSA-68877	Mitotic Prometaphase	32/925	200/10654	0.00050554	0.0142383	0.0128856	8379/23279/54908/55746/9183/5905/1457/22897/55722/7840/1063/11064/79902/11190/85378/4957/55755/4926/5519/22994/55869/54801/84131/3619/55835/5116/653784/9793/1778/9814/1454/114791	32
	R-HSA-68886	M Phase	54/925	395/10654	0.000505731	0.0142383	0.0128856	8379/29781/23279/54908/55706/55746/9183/51433/23511/5905/5721/8480/1457/9688/5717/22897/55722/9631/26003/7840/1063/11064/91754/79902/11190/85378/23175/4957/55755/4926/5519/22994/54892/55869/79648/54801/84131/3619/23310/55835/64682/5578/23165/5116/221496/23133/653784/9793/55844/23141/1778/9814/1454/114791	54
	R-HSA-1852241	Organelle biogenesis and maintenance	43/925	296/10654	0.000527692	0.0144852	0.013109	55735/54903/51106/9727/5442/23059/4899/56652/8729/22897/55722/7840/11064/112752/26123/5469/11190/55112/60412/5565/4957/55755/26160/64784/22994/54801/84131/55835/814/133522/5147/84303/5116/26005/440574/582/9793/1778/9814/26146/1454/11232/6753	43
	R-HSA-159230	Transport of the SLBP Dependant Mature mRNA	10/925	35/10654	0.000568729	0.0148682	0.0134557	23279/55706/55746/23511/8480/9688/9631/22916/79902/23165	10
	R-HSA-3301854	Nuclear Pore Complex (NPC) Disassembly	10/925	35/10654	0.000568729	0.0148682	0.0134557	23279/55706/55746/23511/8480/9688/9631/91754/79902/23165	10
	R-HSA-5620912	Anchoring of the basal body to the plasma membrane	19/925	98/10654	0.000667386	0.0169854	0.0153717	54903/22897/55722/7840/11064/26123/11190/4957/55755/22994/54801/84131/55835/5116/26005/9793/1778/9814/1454	19
	R-HSA-70895	Branched-chain amino acid catabolism	7/925	19/10654	0.000720921	0.0169854	0.0153717	56922/3712/64087/549/27034/36/26275	7
	R-HSA-180786	Extension of Telomeres	9/925	30/10654	0.000722718	0.0169854	0.0153717	5981/5422/3978/5985/1736/2237/8607/5426/5557	9
	R-HSA-177243	Interactions of Rev with host cellular proteins	10/925	36/10654	0.000727063	0.0169854	0.0153717	23279/55706/55746/23511/5905/8480/9688/9631/79902/23165	10
	R-HSA-76046	RNA Polymerase III Transcription Initiation	10/925	36/10654	0.000727063	0.0169854	0.0153717	55718/2975/171568/55290/2976/9328/11128/661/9533/27297	10
	R-HSA-72312	rRNA processing	32/925	205/10654	0.000782105	0.0178907	0.016191	81887/60528/51106/10885/114049/23016/8602/55131/117246/4839/705/27042/55127/27340/130916/10436/23404/1736/55226/92856/54881/28987/81875/22984/57647/79707/9790/55720/5394/51202/1454/9277	32
	R-HSA-6782315	tRNA modification in the nucleus and cytosol	11/925	43/10654	0.000855807	0.0191771	0.0173551	23536/63892/91801/54901/79691/152992/115708/80324/134637/55253/81890	11
	R-HSA-168271	Transport of Ribonucleoproteins into the Host Nucleus	9/925	31/10654	0.000940969	0.019494	0.017642	23279/55706/55746/23511/8480/9688/9631/79902/23165	9
	R-HSA-168333	NEP/NS2 Interacts with the Cellular Export Machinery	9/925	31/10654	0.000940969	0.019494	0.017642	23279/55706/55746/23511/8480/9688/9631/79902/23165	9
	R-HSA-170822	Regulation of Glucokinase by Glucokinase Regulatory Protein	9/925	31/10654	0.000940969	0.019494	0.017642	23279/55706/55746/23511/8480/9688/9631/79902/23165	9
	R-HSA-5619107	Defective TPR may confer susceptibility towards thyroid papillary carcinoma (TPC)	9/925	31/10654	0.000940969	0.019494	0.017642	23279/55706/55746/23511/8480/9688/9631/79902/23165	9
	R-HSA-69239	Synthesis of DNA	21/925	119/10654	0.00128534	0.0256805	0.0232407	5981/4171/4175/51433/4174/5721/5422/4173/3978/5717/5985/4172/84515/23595/6502/64682/5001/4176/2237/5426/5557	21
	R-HSA-4615885	SUMOylation of DNA replication proteins	11/925	45/10654	0.00128636	0.0256805	0.0232407	23279/55706/55746/23511/5905/8480/9688/9631/79902/3619/23165	11
	R-HSA-69242	S Phase	26/925	161/10654	0.00142648	0.0279693	0.025312	5981/4171/4175/51433/4174/5721/994/5422/4173/3978/5717/5985/4172/7029/84515/23595/1019/4609/6502/64682/5928/5001/4176/2237/5426/5557	26
	R-HSA-168274	Export of Viral Ribonucleoproteins from Nucleus	9/925	33/10654	0.00153726	0.0286086	0.0258907	23279/55706/55746/23511/8480/9688/9631/79902/23165	9
	R-HSA-180746	Nuclear import of Rev protein	9/925	33/10654	0.00153726	0.0286086	0.0258907	23279/55706/55746/23511/8480/9688/9631/79902/23165	9
	R-HSA-180910	Vpr-mediated nuclear import of PICs	9/925	33/10654	0.00153726	0.0286086	0.0258907	23279/55706/55746/23511/8480/9688/9631/79902/23165	9
	R-HSA-168276	NS1 Mediated Effects on Host Pathways	10/925	40/10654	0.00176326	0.0322676	0.029202	23279/55706/55746/23511/8480/9688/9631/79902/23165/10898	10
	R-HSA-4085377	SUMOylation of SUMOylation proteins	9/925	34/10654	0.00193226	0.0342961	0.0310378	23279/55706/55746/23511/8480/9688/9631/79902/23165	9
	R-HSA-113510	E2F mediated regulation of DNA replication	7/925	22/10654	0.00193657	0.0342961	0.0310378	5422/7029/84515/23595/5519/5001/5557	7
	R-HSA-74158	RNA Polymerase III Transcription	10/925	41/10654	0.00215397	0.0369541	0.0334432	55718/2975/171568/55290/2976/9328/11128/661/9533/27297	10
	R-HSA-749476	RNA Polymerase III Abortive And Retractive Initiation	10/925	41/10654	0.00215397	0.0369541	0.0334432	55718/2975/171568/55290/2976/9328/11128/661/9533/27297	10
	R-HSA-3108214	SUMOylation of DNA damage response and repair proteins	15/925	77/10654	0.00226343	0.0377191	0.0341356	22955/23279/55706/55746/23511/8480/9688/9631/79902/8924/9656/142/23165/7486/641	15
	R-HSA-73817	Purine ribonucleoside monophosphate biosynthesis	5/925	12/10654	0.00230135	0.0377191	0.0341356	10606/5471/2618/3615/158	5
	R-HSA-5617833	Cilium Assembly	30/925	201/10654	0.00230162	0.0377191	0.0341356	54903/9727/23059/8729/22897/55722/7840/11064/112752/26123/11190/55112/60412/4957/55755/26160/22994/54801/84131/55835/5147/5116/26005/582/9793/1778/9814/26146/1454/6753	30
	R-HSA-168253	Host Interactions with Influenza Factors	10/925	42/10654	0.00261142	0.0421667	0.0381606	23279/55706/55746/23511/8480/9688/9631/79902/23165/10898	10
	R-HSA-8868773	rRNA processing in the nucleus and cytosol	29/925	195/10654	0.00284873	0.045332	0.0410252	81887/10885/114049/23016/8602/55131/117246/4839/705/27042/55127/27340/10436/23404/1736/55226/92856/54881/28987/81875/22984/57647/79707/9790/55720/5394/51202/1454/9277	29
	R-HSA-69306	DNA Replication	21/925	127/10654	0.0029428	0.0458272	0.0414733	5981/4171/4175/51433/4174/5721/5422/4173/3978/5717/5985/4172/84515/23595/6502/64682/5001/4176/2237/5426/5557	21
	R-HSA-176033	Interactions of Vpr with host cellular proteins	9/925	36/10654	0.00296332	0.0458272	0.0414733	23279/55706/55746/23511/8480/9688/9631/79902/23165	9
	R-HSA-73780	RNA Polymerase III Chain Elongation	6/925	18/10654	0.00314252	0.0472805	0.0427886	55718/171568/11128/661/9533/27297	6
	R-HSA-168325	Viral Messenger RNA Synthesis	10/925	43/10654	0.00314342	0.0472805	0.0427886	23279/55706/55746/23511/8480/9688/9631/79902/5433/23165	10
	R-HSA-174417	Telomere C-strand (Lagging Strand) Synthesis	7/925	24/10654	0.003371	0.0487635	0.0441307	5981/5422/3978/5985/2237/5426/5557	7
	R-HSA-379716	Cytosolic tRNA aminoacylation	7/925	24/10654	0.003371	0.0487635	0.0441307	16/2617/10056/51520/8565/3035/3376	7
	R-HSA-162906	HIV Infection	33/925	233/10654	0.0033902	0.0487635	0.0441307	2534/23279/55706/55746/8812/23511/5905/5721/8480/51497/9688/3978/5717/9631/22916/79902/4836/6875/5433/6872/91782/6749/9397/23165/2071/83860/2237/940/3932/7469/6829/919/8148	33
	R-HSA-2565942	Regulation of PLK1 Activity at G2/M Transition	16/925	88/10654	0.00341966	0.0487635	0.0441307	22897/55722/7840/11064/11190/4957/55755/22994/54801/84131/55835/5116/9793/1778/9814/1454	16
1 Ratio of input genes that are annotated in a term.
2 Ratio of all genes that are annotated in this term.
3 p-value corrected for multiple testing using Benjamini-Hochberg (BH) method.
4 Unbiased estimate for False Discovery Rate (FDR) control.
